# Supplementary material for: Optical image and Vickers hardness dataset for repair of 1080 steel using additive friction stir deposition of Aermet 100
Source: Data Brief. 2022 Jan 22;41:107862. doi: 10.1016/j.dib.2022.107862 (PMC8814329; doi:10.1016/j.dib.2022.107862)
Supplement: Supplementary file 1 [file mmc1.zip › Table 1, Table 2, Hardness Traces.xlsx]

## Sheet: Table 1
Group Number	Specimen ID	Pre-heat temperature (°C)	Individual Measurements of Heat Affected Zone Depths (mm)	Average Heat Affected Zone Depths (mm)	Peak Vickers Hardness in Heat Affected Zone (HV)
2: TLB	Meld 6	21	174.8, 178.6, 176.5, 170.9, 172.7	174.7	773
	Meld 7	21	123.2, 122.9, 121.4, 116.8, 118.4	120.54	832
3: SLB	Meld 8	21	130, 131.8, 131.8, 130, 128.3	130.38	-
	Meld 9	21	138.4, 134.9, 134.9, 134.9, 131.3	134.88	-
	Meld 10	21	135.4, 128.3, 122.9, 126.5, 126.5	127.92	-
	Meld 11	21	116.1, 119.6, 117.9, 123.4, 118.1	119.02	-
	Meld 12	21	142.5, 148.1, 135.6, 153.2, 144.5	144.78	-
	Meld 13	21	137.2, 138.9, 140.7, 137.2, 138.9	138.58	-
4: DOE	M1-1	21	150.7, 154.8, 156.1, 156.1, 150.7	153.68	768
	M2-1	21	94.9, 94.9, 94.9, 92.3, 92.3	93.86	824
	M3-1	21	81.5, 81.5, 82.9, 80.2, 80.2	81.26	825
	M4-1	21	86.3, 86.3, 86.3, 81, 85	84.98	654
	M5-1	21	96.3, 93.6, 97.6, 90.9, 98.9	95.46	823
	M6-1	21	91.5, 88.8, 91.5, 86.1, 91.5	89.88	675
	M7-1	329	249.3, 247.9, 247.9, 245.2, 245.2	247.1	372
	M8-2-1	329	227.3, 227.3, 224.6, 225.9, 225.9	226.2	372
	M9-1	329	234, 234, 235.3, 234, 234	234.26	364
	M10-1	329	248.7, 252.7, 252.8, 251.4, 251.4	251.4	402
	M11-1	329	223.3, 224.6, 225.9, 224.6, 224.6	224.6	387
	M12-1	329	264.3, 261.7, 260.3, 260.3, 259	261.12	369

## Sheet: Table 2
Group Number	Specimen ID	Flaw Size (mm)	Spindle Rotation Speed (RPM)	Tool Traverse Rate on First Pass (mm/min)	Tool Traverse Rate on Subsequent Passes (mm/min)	Filler Bar Feed Rate For First Pass (mm/min)	Filler Bar Feed Rate for Second Pass (IPM)	Cooling Condition	Shoulder Height By Layer (mm)	Pre-heat temperature (°C)
1: Multi-Layer Builds (MLB)	MLD-M1	9.525	400	50.8	203.2	17.78	25.4	Cooling Plate	0.08, 0.58, 1.09, 1.60	21
	MLD-M2	9.525	400	101.6	101.6	91.44	12.7	Cooling Plate	0.13, 0.64	21
	MLD-M3	9.525	350 for Pass 1, 450 for Pass 2	101.6	101.6	91.44	12.7	No Cooling Plate	0, 0.51	21
	MLD-M4	9.525	500	121.92	121.92	109.73	15.24	Cooling Plate	0.13, 0.64	21
	MLD-M5	9.525	500	121.92	121.92	109.73	15.24	No Cooling Plate	0.08, 0.58	21
2: Two-Layer Builds (TLB)	Meld 6	6.35	500	60.96	60.96	30.48	9.14	No Cooling plate	0.51	21
	Meld 7	4.7625	500	60.96	60.96	30.48	9.14	No Cooling plate	0.51	21
3: Single-Layer Builds (SLB)	Meld 8	4.7625	500	38.1	-	25.4	-	No Cooling Plate	-	21
	Meld 9	4.7625	500	60.96	-	25.4	-	No Cooling Plate	-	21
	Meld 10	4.7625	500	38.1	-	30.48	-	No Cooling Plate	-	21
	Meld 11	4.7625	600	60.96	-	30.48	-	No Cooling Plate	-	21
	Meld 12	4.7625	600	60.96	-	25.4	-	No Cooling Plate	-	21
	Meld 13	4.7625	600	38.1	-	30.48	-	No Cooling Plate	-	21
4: Design of Experiments (DOE)	M1-1	4.7625	600	38.1	-	25.4	-	No Cooling Plate	-	21
	M2-1	4.7625	500	60.96	-	30.48	-	No Cooling Plate	-	21
	M3-1	4.7625	600	60.96	-	25.4	-	No Cooling Plate	-	21
	M4-1	4.7625	500	38.1	-	30.48	-	No Cooling Plate	-	21
	M5-1	4.7625	600	60.96	-	30.48	-	No Cooling Plate	-	21
	M6-1	4.7625	500	38.1	-	25.4	-	No Cooling Plate	-	21
	M7-1	4.7625	475	38.1	-	30.48	-	No Cooling Plate	-	329
	M8-2-1	4.7625	375	60.96	-	25.4	-	No Cooling Plate	-	329
	M9-1	4.7625	475	60.96	-	30.48	-	No Cooling Plate	-	329
	M10-1	4.7625	375	38.1	-	25.4	-	No Cooling Plate	-	329
	M11-1	4.7625	475	60.96	-	25.4	-	No Cooling Plate	-	329
	M12-1	4.7625	375	38.1	-	30.48	-	No Cooling Plate	-	329

## Sheet: Hardness - Meld 6
Name	Description	Operator	Date
19578-1-Meld 6	58960-GTH	M.Schluneker	12/19/2020
Indent #	Distance	Hardness	Load	HRB	HRC	HRA
1	0.098	546	1000		52	76.8
2	1.0997	526	1000		51	76.3
3	2.0995	627	1000		57	79.5
4	3.0986	623	1000		57	79.5
5	4.0993	701	1000		60	81.2
6	5.1002	729	1000		61	81.8
7	6.099	691	1000		60	81.2
8	7.0996	694	1000		60	81.2
9	8.0989	683	1000		60	81.2
10	9.0996	773	1000		63	82.8
11	10.1008	631	1000		57	79.5
12	11.0989	478	1000		47	74.2
13	12.0991	388	1000		40	70.5
14	13.0985	316	1000		32	66.4
15	14.0987	348	1000		36	68.4
16	15.098	324	1000		33	66.9
17	16.0969	309	1000		31	65.9
18	17.0988	299	1000		30	65.4
19	18.0979	311	1000		31	65.9
20	19.0964	301	1000		30	65.4
Average	Maximum	Minimum
515	773	299

## Sheet: Hardness - Meld 7
Name	Description	Operator	Date
19578-2-Meld 7	58960-GTH	M.Schluneker	12/19/2020
Indent #	Distance	Hardness	Load	HRB	HRC	HRA
1	0.1004	556	1000		53	77.3
2	1.1004	559	1000		53	77.3
3	2.0999	817	1000		65	84
4	3.1002	800	1000		64	83.4
5	4.1011	798	1000		64	83.4
6	5.1005	771	1000		63	82.8
7	6.1008	766	1000		63	82.8
8	7.1006	783	1000		64	83.4
9	8.1016	774	1000		63	82.8
10	9.0999	805	1000		64	83.4
11	10.1013	829	1000		65	84
12	11.1013	832	1000		65	84
13	12.0992	812	1000		64	83.4
14	13.0991	629	1000		57	79.5
15	14.0995	349	1000		36	68.4
16	15.0991	335	1000		34	67.4
17	16.1002	317	1000		32	66.4
18	17.0998	314	1000		32	66.4
19	18.0993	311	1000		31	65.9
20	19.0989	311	1000		31	65.9
Average	Maximum	Minimum
623	832	311

## Sheet: Hardness - M1-1
Name	Description	Operator	Date		Vick
M1-1	58960-CSP	M.Schluneker	05/18/2021
Indent #	Distance	Offset	Hardness	Load	HRB	HRC	HRA
1	0.0993	0.0006	722	1000		61	81.8
2	0.5964	0.0015	680	1000		59	80.6
3	1.0976	0.0013	710	1000		61	81.8
4	1.5997	0.0021	744	1000		62	82.3
5	2.0966	0.0017	768	1000		63	82.8
6	2.596	0.0018	597	1000		55	78.4
7	3.0982	0.0002	680	1000		59	80.6
8	3.5985	0.0015	546	1000		52	76.8
9	4.0961	0.0009	581	1000		54	77.9
10	4.5963	0.0015	386	1000		40	70.5
11	5.0955	0.0017	355	1000		36	68.4
12	5.5964	0.0011	313	1000		31	65.9
13	6.0946	0.0012	295	1000		29	64.8
14	6.5948	0.0018	314	1000		32	66.4
15	7.0951	0.002	320	1000		32	66.4
16	7.596	0.0018	322	1000		33	66.9
17	8.0962	0.0021	338	1000		34	67.4
18	8.5958	0.0017	326	1000		33	66.9
19	9.0961	0.0015	336	1000		34	67.4
20	9.5955	0.0014	340	1000		35	67.9
Average	Maximum	Minimum
484	768	295

## Sheet: Hardness - M2-1
Name	Description	Operator	Date
M2-1-Redone	58960-CSP	M.Schluneker	06/01/2021
Indent #	Distance	Offset	Hardness	Load	HRB	HRC	HRA
1	0.0991	0.0019	544	1000		52	76.8
2	0.5952	0.0008	823	1000		65	84
3	1.0985	0.0025	824	1000		65	84
4	1.5983	0.0011	770	1000		63	82.8
5	2.0978	0.0012	732	1000		62	82.3
6	2.6003	0.0005	510	1000		50	75.7
7	3.0982	0.0011	343	1000		35	67.9
8	3.5954	0.0002	297	1000		29	64.8
9	4.0966	0.0008	298	1000		29	64.8
10	4.5949	0.0004	302	1000		30	65.4
Average	Maximum	Minimum
544	824	297

## Sheet: Hardness - M3-1
Name	Description	Operator	Date
M3-1-Redone	58960-CSP	M.Schluneker	06/01/2021
Indent #	Distance	Offset	Hardness	Load	HRB	HRC	HRA
1	0.0974	0.0021	577	1000		54	77.9
2	0.5946	0.0025	821	1000		65	84
3	1.0948	0.0014	825	1000		65	84
4	1.5947	0.0015	777	1000		63	82.8
5	2.0944	0.0025	664	1000		59	80.6
6	2.5947	0.0019	358	1000		37	68.9
7	3.0952	0.0022	305	1000		30	65.4
8	3.5949	0.001	310	1000		31	65.9
9	4.0947	0.0023	308	1000		31	65.9
10	4.5939	0.0027	307	1000		31	65.9
Average	Maximum	Minimum
525	825	305

## Sheet: Hardness - M4-1
Name	Description	Operator	Date
M4-1	58960-CSP	M.Schluneker	05/19/2021
Indent #	Distance	Offset	Hardness	Load	HRB	HRC	HRA
1	0.0976	0.0023	540	1000		52	76.8
2	0.597	0.0025	546	1000		52	76.8
3	1.0962	0.0033	654	1000		58	80.1
4	1.5982	0.0027	572	1000		54	77.9
5	2.095	0.0029	379	1000		39	69.9
6	2.5947	0.0024	356	1000		36	68.4
7	3.0957	0.0028	305	1000		30	65.4
8	3.5956	0.003	274	1000		26	63.4
9	4.0943	0.003	283	1000		27	63.9
10	4.5941	0.0014	283	1000		27	63.9
11	5.0966	0.0008	288	1000		28	64.3
12	5.5959	0.002	269	1000		25	62.9
13	6.0939	0.002	262	1000		24	62.4
14	6.595	0.0022	270	1000		25	62.9
15	7.0977	0.0023	298	1000		30	65.4
16	7.5956	0.0015	311	1000		31	65.9
17	8.0944	0.0026	295	1000		29	64.8
18	8.5973	0.0026	286	1000		28	64.3
19	9.0957	0.0039	291	1000		29	64.8
20	9.5937	0.003	273	1000		26	63.4
Average	Maximum	Minimum
352	654	262

## Sheet: Hardness - M5-1
Name	Description	Operator	Date
M5-1-Redone	58960-CSP	M.Schluneker	06/01/2021
Indent #	Distance	Offset	Hardness	Load	HRB	HRC	HRA
1	0.098	0.0021	553	1000		53	77.3
2	0.595	0.0014	541	1000		52	76.8
3	1.0949	0.0015	823	1000		65	84
4	1.5976	0.002	816	1000		65	84
5	2.0952	0.0014	790	1000		64	83.4
6	2.5955	0.002	734	1000		62	82.3
7	3.0942	0.0018	394	1000		40	70.5
8	3.5978	0.0025	318	1000		32	66.4
9	4.0949	-0.0004	298	1000		30	65.4
10	4.5934	0.0004	308	1000		31	65.9
Average	Maximum	Minimum
557	823	298

## Sheet: Hardness - M6-1
Name	Description	Operator	Date
M6-1	58960-CSP	M.Schluneker	05/19/2021
Indent #	Distance	Offset	Hardness	Load	HRB	HRC	HRA
1	0.0989	0.0023	538	1000		52	76.8
2	0.5947	0.0028	544	1000		52	76.8
3	1.0953	0.0028	550	1000		52	76.8
4	1.598	0.0019	675	1000		59	80.6
5	2.0971	0.0025	556	1000		53	77.3
6	2.5981	0.0021	372	1000		38	69.4
7	3.0974	0.0018	323	1000		33	66.9
8	3.5944	0.0036	317	1000		32	66.4
9	4.0946	0.0027	309	1000		31	65.9
10	4.5954	0.0024	303	1000		30	65.4
11	5.0951	0.0033	309	1000		31	65.9
12	5.5946	0.0022	292	1000		29	64.8
13	6.0971	0.0017	313	1000		31	65.9
14	6.5931	0.0011	327	1000		33	66.9
15	7.0936	0.003	326	1000		33	66.9
16	7.5949	0.0023	324	1000		33	66.9
17	8.0973	0.0023	321	1000		32	66.4
18	8.5979	0.003	327	1000		33	66.9
19	9.0948	0.0031	321	1000		32	66.4
20	9.5975	0.0023	314	1000		32	66.4
Average	Maximum	Minimum
383	675	292

[truncated: 6 more sheets: Hardness - M7-1, Hardness - M8-2-1, Hardness - M9-1, Hardness - M10-1, Hardness - M11-1, Hardness - M12-1]
